# Supplementary material for: Exploration of Novel Xanthine Oxidase Inhibitors Based on 1,6-Dihydropyrimidine-5-Carboxylic Acids by an Integrated in Silico Study
Source: Int J Mol Sci. 2021 Jul 29;22(15):8122. doi: 10.3390/ijms22158122 (PMC8348919; doi:10.3390/ijms22158122)
Supplement: Supplementary file 1 [file ijms-22-08122-s001.zip]

Archive with 1 entries (1 files):
- ijms-1259737-supplementary.pdf
